# Supplementary material for: The Genomic Physics of COVID-19 Pathogenesis and Spread
Source: Cells. 2021 Dec 28;11(1):80. doi: 10.3390/cells11010080 (PMC8750765; doi:10.3390/cells11010080)
Supplement: Supplementary file 1 [file cells-11-00080-s001.zip]

Archive with 1 entries (1 files):
- cells-1488559-supplementary.pdf
